# Supplementary material for: Exogenous Abscisic Acid Mediates Berry Quality Improvement by Altered Endogenous Plant Hormones Level in “Ruiduhongyu” Grapevine
Source: Front Plant Sci. 2021 Oct 1;12:739964. doi: 10.3389/fpls.2021.739964 (PMC8519001; doi:10.3389/fpls.2021.739964)
Supplement: Supplementary file 6 [file Data_Sheet_1.xlsx]

## Sheet: PAL1
	treatment	Threshold Cycle (Ct)	Average		ΔCT(treatment-UBI)		ΔΔCT(treatment-CK)		2^(-△△Ct)	average	SD	1	0		0.505103	0.0963089
CK1	UBI	22.4558	22.2998									3.35891	0.116755		5.00245	0.771435
	UBI	22.0602										5.02598	0.33862		3.84937	0.367181
	UBI	22.3834										0.663072	0.109672		2.59206	0.12017
	1	24.3387	24.3076		2.00783							1.85001	0.0320442		1.19068	0.132839
	1	24.2586
	1	24.3255
T1	UBI	21.7704	21.892
	UBI	21.9028
	UBI	22.0028
	1	24.9483			3.05627		1.04844		0.48349	0.505103	0.0963089	*			expression level	SD
	1	25.4138			3.52179		1.51395		0.35015					CK1	1	0
	1	24.4527			2.56069		0.55286		0.681667					T1	0.505103	0.0963089
ck2	UBI	21.1316	21.0672											ck2	3.35891	0.116755
	UBI	21.243												T2	5.00245	0.771435
	UBI	20.8269												CK3	5.02598	0.33862
	2	21.246			0.178874		-1.82896		3.5528	3.35891	0.116755			T3	3.84937	0.367181
	2	21.3202			0.25309		-1.75474		3.37466					CK4	0.663072	0.109672
	2	21.42			0.352813		-1.65502		3.14927					T4	2.59206	0.12017
T2	UBI	22.1206	21.664											CK	1.85001	0.0320442
	UBI	21.6037												T5	1.19068	0.132839
	UBI	21.2676
	2	21.8664			0.202407		-1.80543		3.49532	5.00245	0.771435
	2	21.0768			-0.587181		-2.59501		6.04194
	2	21.2202			-0.443734		-2.45157		5.4701
CK3	UBI	23.4053	23.667
	UBI	23.7941
	UBI	23.8017
	3	23.4384			-0.228575		-2.23641		4.71222	5.02598	0.33862
	3	23.4536			-0.213456		-2.22129		4.6631
	3	23.1632			-0.503795		-2.51163		5.70263
T3	UBI	23.0533	23.3802
	UBI	23.5756
	UBI	23.5116
	3	23.7392			0.359061		-1.64877		3.13566	3.84937	0.367181
	3	23.3678			-0.0123852		-2.02022		4.05645
	3	23.265			-0.115172		-2.123		4.356
CK4	UBI	23.4615	22.7091
	UBI	22.2416
	UBI	22.424
	4	24.8975			2.18845		0.180616		0.882326	0.663072	0.109672	**
	4	25.5847			2.87565		0.867822		0.547974
	4	25.5562			2.84713		0.839293		0.558917
T4	UBI	25.8977	25.5416
	UBI	25.4506
	UBI	25.2764
	4	26.0531			0.511553		-1.49628		2.82114	2.59206	0.12017
	4	26.2043			0.662725		-1.34511		2.54049
	4	26.2776			0.736072		-1.27176		2.41456
CK5	UBI	23.17	23.1869
	UBI	23.3238
	UBI	23.0668
	5	24.3387			1.15184		-0.855994		1.81001	1.85001	0.0320442	**
	5	24.2586			1.07171		-0.93612		1.91338
	5	24.3255			1.13863		-0.869206		1.82666
T5	UBI	21.5768	20.8292
	UBI	20.7854
	UBI	20.1254
	5	22.9483			2.11906		0.111225		0.925802	1.19068	0.132839
	5	22.4138			1.58457		-0.423264		1.34096
	5	22.4527			1.62347		-0.384357		1.30528

## Sheet: 4CL
	treatment	Threshold Cycle (Ct)	Average		ΔCT(treatment-UBI)		ΔΔCT(treatment-CK)		2^(-△△Ct)	average	SD	1	0		0.403626	0.0145789
CK1	UBI	22.4558	22.2998									1.2774	0.170417		3.28908	0.332005
	UBI	22.0602										1.12916	0.0837355		1.13816	0.122819
	UBI	22.3834										0.414371	0.0833273		1.27569	0.0165217
	1	26.5614	26.3161		4.01634							0.21861	0.0554377		0.778735	0.140573
	1	26.0008
	1	26.3862
T1	UBI	21.7704	21.892
	UBI	21.9028
	UBI	22.0028
	1	27.1657			5.27368		1.25734		0.418316	0.403626	0.0145789	**			expression level	SD
	1	27.3254			5.43343		1.41708		0.374469					CK1	1	0
	1	27.1664			5.27444		1.2581		0.418094					T1	0.403626	0.0145789
ck2	UBI	21.1316	21.0672											ck2	1.2774	0.170417
	UBI	21.243												T2	3.28908	0.332005
	UBI	20.8269												CK3	1.12916	0.0837355
	2	24.395			3.32782		-0.688521		1.61163	1.2774	0.170417			T3	1.13816	0.122819
	2	24.8593			3.79215		-0.224192		1.16812					CK4	0.414371	0.0833273
	2	25.0097			3.94258		-0.0737608		1.05246					T4	1.27569	0.0165217
T2	UBI	22.1206	21.664											CK	0.21861	0.0554377
	UBI	21.6037												T5	0.778735	0.140573
	UBI	21.2676
	2	24.0408			2.37679		-1.63955		3.11569	3.28908	0.332005	**
	2	23.7055			2.04149		-1.97485		3.93088
	2	24.1843			2.5203		-1.49604		2.82068
CK3	UBI	23.4053	23.667
	UBI	23.7941
	UBI	23.8017
	3	27.4757			3.80871		-0.207637		1.1548	1.12916	0.0837355
	3	27.7228			4.05581		0.0394676		0.973014
	3	27.3503			3.68331		-0.333038		1.25966
T3	UBI	23.0533	23.3802
	UBI	23.5756
	UBI	23.5116
	3	27.0826			3.70245		-0.31389		1.24305	1.13816	0.122819
	3	27.5592			4.17904		0.162693		0.893356
	3	27.0425			3.66237		-0.35397		1.27807
CK4	UBI	23.4615	22.7091
	UBI	22.2416
	UBI	22.424
	4	27.5126			4.80356		0.787212		0.579463	0.414371	0.0833273
	4	28.4053			5.69624		1.67989		0.312106
	4	28.2336			5.52456		1.50822		0.351545
T4	UBI	25.8977	25.5416
	UBI	25.4506
	UBI	25.2764
	4	29.1698			3.6282		-0.388147		1.30871	1.27569	0.0165217	**
	4	29.2242			3.68264		-0.333706		1.26025
	4	29.2266			3.68508		-0.331265		1.25812
CK5	UBI	22.17	21.8536
	UBI	22.3238
	UBI	21.0668
	5	27.4854			5.63187		1.61553		0.326345	0.21861	0.0554377
	5	28.2854			6.43187		2.41553		0.187436
	5	28.6854			6.83187		2.81553		0.14205
T5	UBI	21.5768	20.8292
	UBI	20.7854
	UBI	20.1254
	5	24.7885			3.95933		-0.0570147		1.04031	0.778735	0.140573	*
	5	25.6854			4.85621		0.83987		0.558694
	5	25.2854			4.45621		0.43987		0.737201

## Sheet: CHS1
	treatment	Threshold Cycle (Ct)	Average		ΔCT(treatment-UBI)		ΔΔCT(treatment-CK)		2^(-△△Ct)	average	SD	1	0		0.356222	0.0387978
CK1	UBI	22.4558	22.2998									4.04152	0.333546		12.7348	3.37929
	UBI	22.0602										3.0285	0.229186		3.22008	0.0553962
	UBI	22.3834										0.497857	0.0626053		4.77321	0.439393
	1	25.5693	25.1447		2.84488							0.788908	0.126989		1.27776	0.169157
	1	24.6123
	1	25.2523
T1	UBI	21.7704	21.892
	UBI	21.9028
	UBI	22.0028
	1	26.3408			4.44878		1.6039		0.328986	0.356222	0.0387978	**			expression level	SD
	1	26.441			4.54897		1.70409		0.306915					CK1	1	0
	1	25.9452			4.05323		1.20835		0.432764					T1	0.356222	0.0387978
ck2	UBI	21.1316	21.0672											ck2	4.04152	0.333546
	UBI	21.243												T2	12.7348	3.37929
	UBI	20.8269												CK3	3.0285	0.229186
	2	22.132			1.06483		-1.78004		3.43437	4.04152	0.333546			T3	3.22008	0.0553962
	2	21.8744			0.807232		-2.03765		4.10575					CK4	0.497857	0.0626053
	2	21.7153			0.648134		-2.19674		4.58444					T4	4.77321	0.439393
T2	UBI	22.1206	21.664											CK	0.788908	0.126989
	UBI	21.6037												T5	1.27776	0.169157
	UBI	21.2676
	2	21.8587			0.194779		-2.6501		6.27711	12.7348	3.37929
	2	20.3639			-1.30003		-4.14491		17.6906
	2	20.6773			-0.986669		-3.83155		14.2367
CK3	UBI	23.4053	23.667
	UBI	23.7941
	UBI	23.8017
	3	24.7991			1.13209		-1.71278		3.27793	3.0285	0.229186
	3	24.8173			1.15029		-1.69458		3.23684
	3	25.1497			1.48269		-1.36219		2.57075
T3	UBI	23.0533	23.3802
	UBI	23.5756
	UBI	23.5116
	3	24.5223			1.14215		-1.70273		3.25516	3.22008	0.0553962
	3	24.5054			1.12523		-1.71964		3.29355
	3	24.5874			1.20726		-1.63762		3.11153
CK4	UBI	23.4615	22.7091
	UBI	22.2416
	UBI	22.424
	4	26.9347			4.22559		1.38071		0.384029	0.497857	0.0626053
	4	26.291			3.58198		0.737097		0.599945
	4	26.5265			3.81745		0.97257		0.509597
T4	UBI	25.8977	25.5416
	UBI	25.4506
	UBI	25.2764
	4	26.2685			0.726932		-2.11795		4.34075	4.77321	0.439393	**
	4	26.2731			0.731538		-2.11334		4.32692
	4	25.8877			0.346126		-2.49875		5.65196
CK5	UBI	22.17	21.8536
	UBI	22.3238
	UBI	21.0668
	5	24.978			3.12446		0.279577		0.823832	0.788908	0.126989
	5	24.7139			2.86039		0.0155077		0.989308
	5	25.5516			3.69801		0.853127		0.553583
T5	UBI	21.5768	20.8292
	UBI	20.7854
	UBI	20.1254
	5	23.764			2.93482		0.0899382		0.939563	1.27776	0.169157
	5	23.1333			2.30413		-0.540743		1.45472
	5	23.149			2.31983		-0.525048		1.43898

## Sheet: CHI1
	treatment	Threshold Cycle (Ct)	Average		ΔCT(treatment-UBI)		ΔΔCT(treatment-CK)		2^(-△△Ct)	average	SD	1	0		0.577289	0.0694418
CK1	UBI	22.4558	22.2998									2.19916	0.143326		10.9899	0.381127
	UBI	22.0602										3.40121	0.0124142		3.4632	0.24916
	UBI	22.3834										1.90805	0.384637		5.26246	0.322515
	1	23.898	24.3207		2.02088							0.913194	0.0981688		1.02318	0.0827736
	1	24.3971
	1	24.6669
T1	UBI	21.7704	21.892
	UBI	21.9028
	UBI	22.0028
	1	24.71			2.81801		0.797128		0.575494	0.577289	0.0694418	**			expression level	SD
	1	25.0397			3.14771		1.12683		0.457921					CK1	1	0
	1	24.4306			2.53864		0.517763		0.698454					T1	0.577289	0.0694418
ck2	UBI	21.1316	21.0672											ck2	2.19916	0.143326
	UBI	21.243												T2	10.9899	0.381127
	UBI	20.8269												CK3	3.40121	0.0124142
	2	21.9822			0.915087		-1.10579		2.15217	2.19916	0.143326			T3	3.4632	0.24916
	2	22.1042			1.03701		-0.983866		1.97776					CK4	1.90805	0.384637
	2	21.785			0.717806		-1.30307		2.46754					T4	5.26246	0.322515
T2	UBI	22.1206	21.664											CK	0.913194	0.0981688
	UBI	21.6037												T5	1.02318	0.0827736
	UBI	21.2676
	2	20.3303			-1.33365		-3.35453		10.2285	10.9899	0.381127	**
	2	20.1816			-1.48239		-3.50327		11.3394
	2	20.1736			-1.49032		-3.5112		11.4019
CK3	UBI	23.4053	23.667
	UBI	23.7941
	UBI	23.8017
	3	23.9293			0.262246		-1.75863		3.38377	3.40121	0.0124142
	3	23.9117			0.244677		-1.7762		3.42523
	3	23.9246			0.25763		-1.76325		3.39462
T3	UBI	23.0533	23.3802
	UBI	23.5756
	UBI	23.5116
	3	23.4155			0.0353345		-1.98554		3.96012	3.4632	0.24916
	3	23.7309			0.350746		-1.67013		3.18244
	3	23.7019			0.321754		-1.69913		3.24704
CK4	UBI	23.4615	22.7091
	UBI	22.2416
	UBI	22.424
	4	24.063			1.35389		-0.66699		1.58776	1.90805	0.384637
	4	24.1815			1.47246		-0.54842		1.46248
	4	23.311			0.601923		-1.41896		2.67392
T4	UBI	25.8977	25.5416
	UBI	25.4506
	UBI	25.2764
	4	25.1654			-0.376205		-2.39708		5.26737	5.26246	0.322515	**
	4	25.3293			-0.212211		-2.23309		4.7014
	4	25.0218			-0.519791		-2.54067		5.81859
CK5	UBI	22.17	22.1869
	UBI	22.3238
	UBI	22.0668
	5	24.5142			2.32727		0.306389		0.808663	0.913194	0.0981688
	5	24.058			1.87111		-0.149768		1.10939
	5	24.4914			2.3045		0.283619		0.821528
T5	UBI	21.5768	20.8292
	UBI	20.7854
	UBI	20.1254
	5	22.6044			1.77516		-0.245721		1.18569	1.02318	0.0827736
	5	22.9789			2.14973		0.128848		0.914561
	5	22.8951			2.06586		0.044981		0.969303

## Sheet: F3H1
	treatment	Threshold Cycle (Ct)	Average		ΔCT(treatment-UBI)		ΔΔCT(treatment-CK)		2^(-△△Ct)	average	SD	1	0		1.24765	0.10485
CK1	UBI	23.7789	23.9687									1.16484	0.0182		1.02666	0.0589984
	UBI	23.8037										1.21584	0.0489028		2.03791	0.146445
	UBI	24.3235										0.839109	0.112027		1.36503	0.227173
	1	31.7095	31.7126		7.74387							9.22847	0.956555		7.20676	0.281839
	1	31.9936
	1	31.4347
T1	UBI	24.2112	24.0131
	UBI	23.8479
	UBI	23.9802
	1	31.5625			7.54935		-0.194524		1.14435	1.24765	0.10485	**			expression level	SD
	1	31.5664			7.55325		-0.190622		1.14126					CK1	1	0
	1	31.2137			7.20053		-0.543338		1.45734					T1	1.24765	0.10485
ck2	UBI	22.1661	22.4352											ck2	1.16484	0.0182
	UBI	22.3982												T2	1.02666	0.0589984
	UBI	22.7413												CK3	1.21584	0.0489028
	2	29.9825			7.54734		-0.196534		1.14594	1.16484	0.0182			T3	2.03791	0.146445
	2	29.9808			7.54558		-0.198293		1.14734					CK4	0.839109	0.112027
	2	29.9146			7.47936		-0.26451		1.20123					T4	1.36503	0.227173
T2	UBI	22.5646	22.6446											CK	9.22847	0.956555
	UBI	22.7074												T5	7.20676	0.281839
	UBI	22.6617
	2	30.2047			7.56013		-0.183746		1.13583	1.02666	0.0589984
	2	30.4881			7.84347		0.0995984		0.933293
	2	30.3729			7.72828		-0.0155919		1.01087
CK3	UBI	28.6276	28.5417
	UBI	28.625
	UBI	28.3726
	3	36.0132			7.47144		-0.27243		1.20784	1.21584	0.0489028
	3	35.9024			7.36064		-0.383236		1.30426
	3	36.1024			7.56064		-0.183236		1.13543
T3	UBI	24.9054	24.5747
	UBI	24.2299
	UBI	24.5889
	3	31.1292			6.55445		-1.18942		2.28061	2.03791	0.146445	**
	3	31.277			6.70224		-1.04163		2.05855
	3	31.4911			6.9164		-0.827469		1.77457
CK4	UBI	24.8432	24.2901
	UBI	24.173
	UBI	23.8541
	4	32.1709			7.88078		0.136903		0.90947	0.839109	0.112027
	4	32.7243			8.43421		0.690339		0.619708
	4	32.0512			7.76107		0.017201		0.988148
T4	UBI	25.1845	24.9594
	UBI	25.0874
	UBI	24.6063
	4	31.8411			6.88166		-0.862208		1.81782	1.36503	0.227173
	4	32.4753			7.51586		-0.228014		1.17122
	4	32.5579			7.59845		-0.145427		1.10606
CK5	UBI	22.17	22.1869
	UBI	22.3238
	UBI	22.0668
	5	26.4529			4.26599		-3.47788		11.1416	9.22847	0.956555
	5	26.8825			4.69565		-3.04822		8.27192
	5	26.8825			4.69565		-3.04822		8.27192
T5	UBI	21.5768	20.8292
	UBI	20.7854
	UBI	20.1254
	5	25.6621			4.83288		-2.91099		7.52136	7.20676	0.281839
	5	25.8409			5.01173		-2.73214		6.64441
	5	25.675			4.84576		-2.89812		7.45452

## Sheet: F3‘H
	treatment	Threshold Cycle (Ct)	Average		ΔCT(treatment-UBI)		ΔΔCT(treatment-CK)		2^(-△△Ct)	average	SD	1	0		1.06025	0.158479
CK1	UBI	23.7789	23.9687									3.45291	0.312185		3.72718	0.54268
	UBI	23.8037										0.241386	0.0140961		6.77574	0.589416
	UBI	24.3235										1.92357	0.251084		4.44198	0.425203
	1	28.9942	28.6089		4.64021							1.52587	0.16951		1.71373	0.066771
	1	28.7064
	1	28.1261
T1	UBI	24.2112	24.0131
	UBI	23.8479
	UBI	23.9802
	1	28.9399			4.92682		0.286608		0.819828	1.06025	0.158479				expression level	SD
	1	28.2104			4.19732		-0.442894		1.35933					CK1	1	0
	1	28.6511			4.63793		-0.00227937		1.00158					T1	1.06025	0.158479
ck2	UBI	22.1661	22.4352											ck2	3.45291	0.312185
	UBI	22.3982												T2	3.72718	0.54268
	UBI	22.7413												CK3	0.241386	0.0140961
	2	25.5586			3.1234		-1.51681		2.86157	3.45291	0.312185			T3	6.77574	0.589416
	2	25.1038			2.66858		-1.97164		3.92213					CK4	1.92357	0.251084
	2	25.2375			2.80226		-1.83795		3.57502					T4	4.44198	0.425203
T2	UBI	22.5646	22.6446											CK	1.52587	0.16951
	UBI	22.7074												T5	1.71373	0.066771
	UBI	22.6617
	2	25.0669			2.42225		-2.21796		4.65235	3.72718	0.54268
	2	25.3756			2.73099		-1.90923		3.75608
	2	25.8133			3.1687		-1.47151		2.77312
CK3	UBI	28.6276	28.5417
	UBI	28.625
	UBI	28.3726
	3	35.0841			6.54234		1.90213		0.267549	0.241386	0.0140961
	3	35.3716			6.82984		2.18962		0.219209
	3	35.2565			6.71481		2.0746		0.237402
T3	UBI	24.9054	24.5747
	UBI	24.2299
	UBI	24.5889
	3	26.2359			1.66115		-2.97907		7.88476	6.77574	0.589416
	3	26.4996			1.92491		-2.71531		6.56732
	3	26.6603			2.08559		-2.55462		5.87513
CK4	UBI	24.8432	24.2901
	UBI	24.173
	UBI	23.8541
	4	27.8385			3.54837		-1.09184		2.13146	1.92357	0.251084
	4	28.4206			4.13052		-0.509696		1.42375
	4	27.7827			3.49258		-1.14763		2.2155
T4	UBI	25.1845	24.9594
	UBI	25.0874
	UBI	24.6063
	4	27.5412			2.58175		-2.05847		4.16544	4.44198	0.425203
	4	27.6422			2.68274		-1.95747		3.88381
	4	27.2			2.24058		-2.39964		5.2767
CK5	UBI	22.17	22.1869
	UBI	22.3238
	UBI	22.0668
	5	26.0847			3.89782		-0.74239		1.67294	1.52587	0.16951
	5	26.0473			3.86043		-0.779779		1.71687
	5	26.5788			4.39192		-0.248294		1.1878
T5	UBI	21.5768	20.8292
	UBI	20.7854
	UBI	20.1254
	5	24.7934			3.96422		-0.675997		1.5977	1.71373	0.066771
	5	24.5984			3.76916		-0.871053		1.829
	5	24.6916			3.86242		-0.777791		1.7145

## Sheet: F3'5'H
	treatment	Threshold Cycle (Ct)	Average		ΔCT(treatment-UBI)		ΔΔCT(treatment-CK)		2^(-△△Ct)	average	SD	1	0		1.18184	0.0256278
CK1	UBI	22.4851	22.5242									5.63567	0.800393		6.50938	0.570204
	UBI	22.498										0.751617	0.106747		1.76987	0.172086
	UBI	22.5896										0.407656	0.0322607		0.721832	0.0568988
	1	28.7756	28.861		6.33683							1.75937	0.215616		4.02344	0.121874
	1	29.0548
	1	28.7527
T1	UBI	23.5818	23.0468
	UBI	22.7545
	UBI	22.8042
	1	29.105			6.05818		-0.27865		1.21306	1.18184	0.0256278	**			expression level	SD
	1	29.1189			6.07207		-0.264754		1.20143					CK1	1	0
	1	29.206			6.1592		-0.17763		1.13102					T1	1.18184	0.0256278
ck2	UBI	22.4472	22.5978											ck2	5.63567	0.800393
	UBI	22.9319												T2	6.50938	0.570204
	UBI	22.4142												CK3	0.751617	0.106747
	2	26.7221			4.12434		-2.21248		4.63473	5.63567	0.800393			T3	1.76987	0.172086
	2	26.5971			3.99933		-2.3375		5.05425					CK4	0.407656	0.0322607
	2	26.083			3.48522		-2.8516		7.21802					T4	0.721832	0.0568988
T2	UBI	21.9007	21.9629											CK	1.75937	0.215616
	UBI	21.7607												T5	4.02344	0.121874
	UBI	22.2272
	2	25.4736			3.51073		-2.8261		7.09155	6.50938	0.570204
	2	25.4785			3.51562		-2.82121		7.06753
	2	25.875			3.91216		-2.42467		5.36905
CK3	UBI	22.7161	22.6912
	UBI	22.3157
	UBI	23.042
	3	29.7221			7.03086		0.694032		0.618124	0.751617	0.106747
	3	29.5971			6.90585		0.56902		0.674074
	3	29.083			6.39174		0.0549129		0.962653
T3	UBI	25.1244	24.8243
	UBI	24.2918
	UBI	25.0567
	3	30.1255			5.30121		-1.03562		2.04999	1.76987	0.172086	**
	3	30.3107			5.48643		-0.850397		1.803
	3	30.6185			5.79419		-0.542636		1.45663
CK4	UBI	23.4344	23.5007
	UBI	23.2593
	UBI	23.8084
	4	31.2835			7.78279		1.44596		0.367047	0.407656	0.0322607
	4	31.2163			7.71563		1.3788		0.384539
	4	30.9225			7.42186		1.08503		0.471382
T4	UBI	23.7289	23.6843
	UBI	23.9114
	UBI	23.4127
	4	30.7258			7.04145		0.704624		0.613602	0.721832	0.0568988	**
	4	30.4449			6.76055		0.423724		0.745498
	4	30.3316			6.64727		0.310438		0.806397
CK5	UBI	22.17	22.1869
	UBI	22.3238
	UBI	22.0668
	5	27.8974			5.71056		-0.626265		1.54356	1.75937	0.215616
	5	27.8971			5.7102		-0.626626		1.54395
	5	27.3924			5.2055		-1.13133		2.1906
T5	UBI	21.5768	20.8292
	UBI	20.7854
	UBI	20.1254
	5	25.2073			4.37805		-1.95878		3.88732	4.02344	0.121874	**
	5	25.1965			4.36731		-1.96952		3.91638
	5	25.073			4.24374		-2.09309		4.26661

## Sheet: FLS4
	treatment	Threshold Cycle (Ct)	Average		ΔCT(treatment-UBI)		ΔΔCT(treatment-CK)		2^(-△△Ct)	average	SD	1	0		0.70367	0.13031
CK1	UBI	23.2523	23.6546									19.8035	0.055866		20.3632	1.63436
	UBI	23.0656										23.6137	3.43117		29.3232	0.588229
	UBI	24.6458										9.22183	0.785883		11.6368	1.22504
	1	31.5727	31.9513		8.29672							0.559275	0.252706		1.84301	0.314387
	1	31.9948
	1	32.2864
T1	UBI	23.6602	23.5551
	UBI	23.1098
	UBI	23.8953
	1	31.9187			8.36365		0.0669265		0.95467	0.70367	0.13031	**			expression level	SD
	1	32.8024			9.24733		0.950609		0.517414					CK1	1	0
	1	32.4981			8.943		0.646278		0.638926					T1	0.70367	0.13031
ck2	UBI	22.9171	23.0166											ck2	19.8035	0.055866
	UBI	23.0938												T2	20.3632	1.63436
	UBI	23.039												CK3	23.6137	3.43117
	2	27.0066			3.98998		-4.30674		19.7905	19.8035	0.055866			T3	29.3232	0.588229
	2	27.0122			3.99558		-4.30114		19.7139					CK4	9.22183	0.785883
	2	26.9982			3.98158		-4.31514		19.9061					T4	11.6368	1.22504
T2	UBI	22.323	22.1077											CK	0.559275	0.252706
	UBI	22.0062												T5	1.84301	0.314387
	UBI	21.9938
	2	26.2567			4.14902		-4.1477		17.7248	20.3632	1.63436
	2	26.0817			3.97397		-4.32275		20.0114
	2	25.8588			3.75115		-4.54557		23.3535
CK3	UBI	25.159	24.9162
	UBI	25.0088
	UBI	24.5806
	3	29.059			4.14286		-4.15386		17.8006	23.6137	3.43117
	3	28.6668			3.75064		-4.54608		23.3618
	3	28.3215			3.40537		-4.89135		29.6786
T3	UBI	26.1588	25.9605
	UBI	25.8467
	UBI	25.876
	3	29.3479			3.38742		-4.9093		30.0502	29.3232	0.588229
	3	29.4417			3.48121		-4.81551		28.1587
	3	29.3619			3.40138		-4.89534		29.7608
CK4	UBI	24.2013	24.0868
	UBI	24.1274
	UBI	23.9317
	4	29.2844			5.19759		-3.09913		8.56902	9.22183	0.785883
	4	29.3286			5.24187		-3.05485		8.30999
	4	28.9523			4.86557		-3.43115		10.7865
T4	UBI	24.3592	24.5295
	UBI	24.6034
	UBI	24.6261
	4	29.2475			4.718		-3.57872		11.9482	11.6368	1.22504
	4	29.0622			4.53271		-3.76401		13.5856
	4	29.5972			5.06769		-3.22903		9.3764
CK5	UBI	22.17	22.1869
	UBI	22.3238
	UBI	22.0668
	5	31.7426			9.55568		1.25896		0.417844	0.559275	0.252706
	5	30.4129			8.22605		-0.0706676		1.0502
	5	32.7367			10.5498		2.25306		0.209778
T5	UBI	21.5768	20.8292
	UBI	20.7854
	UBI	20.1254
	5	28.8454			8.0162		-0.280516		1.21463	1.84301	0.314387	*
	5	28.004			7.17476		-1.12196		2.17643
	5	28.0297			7.20047		-1.09625		2.13798

## Sheet: DFR
	treatment	Threshold Cycle (Ct)	Average		ΔCT(treatment-UBI)		ΔΔCT(treatment-CK)		2^(-△△Ct)	average	SD	1	0		1.11527	0.00790119
CK1	UBI	22.624	22.63									1.80662	0.125827		1.55329	0.0835379
	UBI	22.5525										0.66959	0.165004		1.43776	0.0876147
	UBI	22.7137										0.645507	0.0315581		2.64574	0.187113
	1	26.7808	26.7451		4.11506							1.2771	0.0146494		1.29439	0.10371
	1	26.6925
	1	26.7621
T1	UBI	23.5194	23.1966
	UBI	23.025
	UBI	23.0453
	1	27.1646			3.968		-0.147063		1.10731	1.11527	0.00790119	**			expression level	SD
	1	27.1644			3.96786		-0.147201		1.10742					CK1	1	0
	1	27.134			3.93737		-0.177687		1.13107					T1	1.11527	0.00790119
ck2	UBI	22.0385	22.8526											ck2	1.80662	0.125827
	UBI	21.8913												T2	1.55329	0.0835379
	UBI	24.6279												CK3	0.66959	0.165004
	2	25.9282			3.07565		-1.03941		2.05539	1.80662	0.125827			T3	1.43776	0.0876147
	2	26.1893			3.33673		-0.778332		1.71515					CK4	0.645507	0.0315581
	2	26.2457			3.39319		-0.721871		1.64932					T4	2.64574	0.187113
T2	UBI	21.7614	21.7768											CK	1.2771	0.0146494
	UBI	21.866												T5	1.29439	0.10371
	UBI	21.7028
	2	25.1243			3.34757		-0.767484		1.7023	1.55329	0.0835379
	2	25.2649			3.48817		-0.626888		1.54423
	2	25.3927			3.61595		-0.49911		1.41334
CK3	UBI	23.8633	24.095
	UBI	24.2884
	UBI	24.1332
	3	28.4255			4.33057		0.215509		0.861242	0.66959	0.165004
	3	29.7618			5.66678		1.55173		0.341102
	3	28.5204			4.42545		0.310388		0.806425
T3	UBI	25.212	25.1599
	UBI	25.0689
	UBI	25.1989
	3	28.5928			3.43286		-0.682203		1.60459	1.43776	0.0876147	*
	3	28.7887			3.62884		-0.486215		1.40077
	3	28.8877			3.72778		-0.387276		1.30792
CK4	UBI	23.4438	23.5008
	UBI	23.4583
	UBI	23.6004
	4	28.1955			4.69467		0.57961		0.669144	0.645507	0.0315581
	4	28.163			4.66221		0.547149		0.684371
	4	28.3943			4.89348		0.778416		0.583006
T4	UBI	23.941	23.9545
	UBI	23.8381
	UBI	24.0844
	4	26.5296			2.57505		-1.54		2.90795	2.64574	0.187113	**
	4	26.6123			2.6578		-1.45726		2.74586
	4	26.8784			2.92387		-1.19119		2.2834
CK5	UBI	22.17	22.1869
	UBI	22.3238
	UBI	22.0668
	5	25.9758			3.78895		-0.32611		1.25363	1.2771	0.0146494
	5	25.953			3.76609		-0.348969		1.27365
	5	25.919			3.73209		-0.382969		1.30402
T5	UBI	21.5768	20.8292
	UBI	20.7854
	UBI	20.1254
	5	24.7253			3.89607		-0.218989		1.16392	1.29439	0.10371
	5	24.6574			3.82819		-0.286872		1.21999
	5	24.36			3.5308		-0.584261		1.49927

## Sheet: LDOX
	treatment	Threshold Cycle (Ct)	Average		ΔCT(treatment-UBI)		ΔΔCT(treatment-CK)		2^(-△△Ct)	average	SD	1	0		0.646953	0.0546007
CK1	UBI	23.2523	23.6546									1.73328	0.285412		1.26834	0.0550343
	UBI	23.0656										1.68188	0.228646		3.18074	0.236713
	UBI	24.6458										0.863086	0.025301		0.981229	0.0825225
	1	23.2428	23.4625		-0.192039							0.249	0.000427271		0.265	0.000339304
	1	23.624
	1	23.5208
T1	UBI	23.6602	23.5551
	UBI	23.1098
	UBI	23.8953
	1	24.0627			0.507562		0.699602		0.615742	0.646953	0.0546007	**			expression level	SD
	1	24.1691			0.614046		0.806085		0.571932					CK1	1	0
	1	23.772			0.216885		0.408925		0.753185					T1	0.646953	0.0546007
ck2	UBI	22.9171	23.0166											ck2	1.73328	0.285412
	UBI	23.0938												T2	1.26834	0.0550343
	UBI	23.039												CK3	1.68188	0.228646
	2	21.629			-1.38758		-1.19554		2.2903	1.73328	0.285412			T3	3.18074	0.236713
	2	22.1804			-0.836186		-0.644147		1.56281					CK4	0.863086	0.025301
	2	22.3951			-0.621496		-0.429456		1.34673					T4	0.981229	0.0825225
T2	UBI	22.323	22.1077											CK	0.249	0.000427271
	UBI	22.0062												T5	0.265	0.000339304
	UBI	21.9938
	2	21.4557			-0.651971		-0.459931		1.37548	1.26834	0.0550343
	2	21.6612			-0.446531		-0.254491		1.19291
	2	21.6092			-0.498453		-0.306414		1.23663
CK3	UBI	25.159	24.9162
	UBI	25.0088
	UBI	24.5806
	3	23.9368			-0.979369		-0.78733		1.72588	1.68188	0.228646
	3	23.6856			-1.23053		-1.03849		2.05408
	3	24.3842			-0.531974		-0.339934		1.2657
T3	UBI	26.1588	25.9605
	UBI	25.8467
	UBI	25.876
	3	23.9029			-2.05758		-1.86554		3.64405	3.18074	0.236713	*
	3	24.1675			-1.79299		-1.60095		3.03343
	3	24.25			-1.71045		-1.51841		2.86475
CK4	UBI	24.2013	24.0868
	UBI	24.1274
	UBI	23.9317
	4	24.1828			0.0960417		0.288081		0.818991	0.863086	0.025301
	4	24.0361			-0.0506263		0.141413		0.906631
	4	24.1062			0.0194667		0.211506		0.863635
T4	UBI	24.3592	24.5295
	UBI	24.6034
	UBI	24.6261
	4	24.1529			-0.376649		-0.184609		1.13651	0.981229	0.0825225
	4	24.5632			0.033705		0.225744		0.855154
	4	24.4084			-0.12111		0.0709291		0.952025
CK5	UBI	22.17	22.1869
	UBI	22.3238
	UBI	22.0668
	5	30.8016			8.61474		8.80678		0.00223303	0.00270111	0.000427271
	5	30.1311			7.94418		8.13622		0.0035543
	5	30.749			8.56212		8.75416		0.00231598
T5	UBI	21.5768	20.8292
	UBI	20.7854
	UBI	20.1254
	5	29.4544			8.62521		8.81725		0.00221689	0.00286742	0.000339304
	5	28.8545			8.02529		8.21733		0.00335998
	5	29.0058			8.17662		8.36866		0.0030254

[truncated: 59 more sheets: OMT, LAR, 3GT, 5GT, ANR, FAS1, BAT1, FAT3, ELO, IAH, OLE, ACC, ADH1, ARO10, PDC1, NCED1, NCED2, NCED6, ZEP, NADP …]
