# Supplementary material for: Exogenous Abscisic Acid Mediates Berry Quality Improvement by Altered Endogenous Plant Hormones Level in “Ruiduhongyu” Grapevine
Source: Front Plant Sci. 2021 Oct 1;12:739964. doi: 10.3389/fpls.2021.739964 (PMC8519001; doi:10.3389/fpls.2021.739964)
Supplement: Supplementary file 7 [file Data_Sheet_2.xlsx]

## Sheet: Resveratrol
Control	absorbance	content （μg/ml）	concentration(μg/g）	Mean	Sd		500 μM ABA	absorbance	content （μg/ml）	concentration	Mean	Sd
40	0.2613	10.4518	3.48393	3.41596	0.0604912		40	0.2863	11.0863	3.69543	3.70474	0.00807055
40	0.2509	10.1878	3.39594				40	0.2879	11.1269	3.70897
40	0.2476	10.1041	3.36802				40	0.288	11.1294	3.70981
45	0.2041	9	3	2.99126	0.012328		45	0.7566	23.0228	7.67428	7.66864	0.00834667
45	0.2037	8.98985	2.99662				45	0.7564	23.0178	7.67259
45	0.2014	8.93147	2.97716				45	0.7548	22.9772	7.65905
53	0.2783	10.8832	3.62775	3.64411	0.0214252		53	1.1453	32.8883	10.9628	10.9952	0.0284688
53	0.2793	10.9086	3.63621				53	1.1505	33.0203	11.0068
53	0.2831	11.0051	3.66836				53	1.1516	33.0482	11.0161
69	0.8379	25.0863	8.3621	8.34574	0.0141904		69	1.4836	41.4746	13.8249	13.8082	0.0144155
69	0.8351	25.0152	8.33841				69	1.4807	41.401	13.8003
69	0.8349	25.0102	8.33672				69	1.4806	41.3985	13.7995
75	1.8253	50.1472	16.7157	16.7397	0.0219695		75	1.8778	51.4797	17.1599	17.1864	0.0235117
75	1.8287	50.2335	16.7445				75	1.8819	51.5838	17.1946
75	1.8304	50.2766	16.7589				75	1.8831	51.6142	17.2047
standard curve
content（μg/ml）	absorbance
10	0.2434
9	0.2003
8	0.1691
7	0.1256
6	0.0839

## Sheet: TSS
Control	Brix	AVERAGE	SD			500 μM ABA	Brix	AVERAGE	SD
40	6.8	7.36667	0.493288			40	9.7	9.53333	0.152753
40	7.6					40	9.5
40	7.7					40	9.4
45	12.6	11.7667	0.737111			45	13.5	13.1333	0.321455
45	11.5					45	13
45	11.2					45	12.9
53	16.2	16.4	0.34641			53	16.4	16.8333	0.404145
53	16.2					53	16.9
53	16.8					53	17.2
69	18.8	18.2333	0.550757			69	18.8	19.2667	0.503322
69	17.7					69	19.8
69	18.2					69	19.2
75	23.7	23.5333	0.378594			75	26.6	26.3667	0.208167
75	23.1					75	26.3
75	23.8					75	26.2

## Sheet: Polypheno
Control	weight	absorbance	content（mg/l）	concentration（mg/100gFW)	Mean	SD			500 μM ABA	weight	absorbance	content（mg/l）	concentration（mg/100gFW)	Mean	SD
40	0.1	0.6172	49.1692	49.1692	49.4359	0.232981			40	0.1	0.2643	22.0231	22.0231	22.0462	0.027735
40	0.1	0.6228	49.6	49.6					40	0.1	0.2645	22.0385	22.0385
40	0.1	0.622	49.5385	49.5385					40	0.1	0.265	22.0769	22.0769
45	0.1	0.5571	44.5462	44.5462	44.6	0.0467905			45	0.1	0.1694	14.7231	14.7231	14.859	0.119251
45	0.1	0.5581	44.6231	44.6231					45	0.1	0.1718	14.9077	14.9077
45	0.1	0.5582	44.6308	44.6308					45	0.1	0.1723	14.9462	14.9462
53	0.1	0.209	17.7692	17.7692	18.0205	0.224179			53	0.1	0.3828	31.1385	31.1385	30.1333	0.870501
53	0.1	0.2132	18.0923	18.0923					53	0.1	0.3631	29.6231	29.6231
53	0.1	0.2146	18.2	18.2					53	0.1	0.3633	29.6385	29.6385
69	0.1	0.2538	21.2154	21.2154	21.2846	0.0629643			69	0.1	0.2628	21.9077	21.9077	21.9282	0.0193585
69	0.1	0.2549	21.3	21.3					69	0.1	0.2631	21.9308	21.9308
69	0.1	0.2554	21.3385	21.3385					69	0.1	0.2633	21.9462	21.9462
75	0.1	0.179	15.4615	15.4615	15.4923	0.027735			75	0.1	0.2358	19.8308	19.8308	19.8718	0.0363524
75	0.1	0.1795	15.5	15.5					75	0.1	0.2367	19.9	19.9
75	0.1	0.1797	15.5154	15.5154					75	0.1	0.2365	19.8846	19.8846
standard curve
content(mg/g)	absrbance
6.25	0.00738
12.5	0.0156
25	0.0286
50	0.0655
100	0.1328

## Sheet: Reducing sugar
Control	weight	absorbance	content（mg/l）	concentration（mg/100gFW)	Mean	SD			500 μM ABA	weight	absorbance	content（mg/l）	concentration（mg/100gFW)	Mean	SD
40	0.24	1.9896	1.02655	0.0748523	0.0747894	5.45176e-05			40	0.17	1.8204	0.946908	0.0974758	0.0973853	0.000160868
40	0.24	1.9868	1.02523	0.0747562					40	0.17	1.8205	0.946955	0.0974806
40	0.24	1.9869	1.02528	0.0747597					40	0.17	1.8147	0.944225	0.0971996
45	0.3	2.2237	1.13673	0.0663093	0.0663935	7.31248e-05			45	0.21	1.9976	1.03031	0.0858593	0.0858985	6.79363e-05
45	0.3	2.2281	1.1388	0.0664302					45	0.21	1.9976	1.03031	0.0858593
45	0.3	2.2285	1.13899	0.0664411					45	0.21	2.0006	1.03172	0.085977
53	0.27	2.1446	1.0995	0.071264	0.071265	0.000120505			53	0.21	2.0586	1.05902	0.0882519	0.0882061	7.25715e-05
53	0.27	2.1486	1.10138	0.071386					53	0.21	2.0553	1.05747	0.0881225
53	0.27	2.1407	1.09767	0.071145					53	0.21	2.0584	1.05893	0.0882441
69	0.22	2.1485	1.10134	0.0876063	0.0877174	9.62099e-05			69	0.23	2.2139	1.13212	0.0861395	0.086087	9.40941e-05
69	0.22	2.153	1.10345	0.0877748					69	0.23	2.214	1.13217	0.0861431
69	0.22	2.1529	1.10341	0.0877711					69	0.23	2.2094	1.13	0.0859783
75	0.2	2.1656	1.10939	0.0970712	0.0970163	9.8699e-05			75	0.19	2.1869	1.11941	0.103104	0.103296	0.00019292
75	0.2	2.1657	1.10943	0.0970753					75	0.19	2.1913	1.12148	0.103294
75	0.2	2.1615	1.10746	0.0969024					75	0.19	2.1958	1.1236	0.103489
standard curve
content(mg/g)	absrbance
0.112	0.0447
0.168	0.1683
0.224	0.2832
0.28	0.4049
0.336	0.5213

## Sheet: Souble sugar
Control	weight	absorbance	content（mg/l）	concentration(μg/g）	concentration（mg/100gFW)	Mean	SD			500 μM ABA	weight	absorbance	content（mg/l）	concentration(μg/g）	concentration（mg/100gFW)	Mean	SD
40	0.77	0.528	71.9798	12464	12.464	12.3766	0.214932			40	0.55	0.271	46.0202	11156.4	11.1564	11.1727	0.12325
40	0.77	0.532	72.3838	12534	12.534					40	0.55	0.267	45.6162	11058.5	11.0585
40	0.77	0.509	70.0606	12131.7	12.1317					40	0.55	0.277	46.6263	11303.3	11.3033
45	1.08	0.837	103.192	12739.7	12.7397	12.852	0.285188			45	0.57	0.346	53.596	12537.1	12.5371	12.0251	0.546179
45	1.08	0.872	106.727	13176.2	13.1762					45	0.57	0.3	48.9495	11450.2	11.4502
45	1.08	0.829	102.384	12640	12.64					45	0.57	0.327	51.6768	12088.1	12.0881
53	0.59	0.645	83.798	18937.4	18.9374	19.5842	0.858475			53	0.51	0.421	61.1717	15992.6	15.9926	15.9222	0.169779
53	0.59	0.659	85.2121	19257	19.257					53	0.51	0.411	60.1616	15728.5	15.7285
53	0.59	0.716	90.9697	20558.1	20.5581					53	0.51	0.423	61.3737	16045.4	16.0454
69	0.84	1.352	155.212	24636.8	24.6368	24.0115	0.589321			69	0.85	1.039	123.596	19387.6	19.3876	19.6517	0.365575
69	0.84	1.279	147.838	23466.4	23.4664					69	0.85	1.082	127.939	20068.9	20.0689
69	0.84	1.308	150.768	23931.4	23.9314					69	0.85	1.046	124.303	19498.5	19.4985
75	0.91	1.678	188.141	27566.5	27.5665	27.083	0.428008			75	1.29	1.859	206.424	21335.8	21.3358	21.1305	0.179723
75	0.91	1.623	182.586	26752.5	26.7525					75	1.29	1.832	203.697	21054	21.054
75	0.91	1.635	183.798	26930.1	26.9301					75	1.29	1.827	203.192	21001.7	21.0017
standard curve
content(μg/g)	absrbance
20	0.003
40	0.23
60	0.401
80	0.602
100	0.805

## Sheet: Anthocyanin
Control	Weight	absorbance（510）	absorbance（700）	absorbance（510）	absorbance（700）	content（μg）	concentration（mg/g)	Mean	SD			500 μM ABA	Weight	absorbance（510）	absorbance（700）	absorbance（510）	absorbance（700）	content（μg）	concentration（mg/g)	Mean	SD
40	0.1	0.0255	0.0207	0.0402	0.0136	0.180451	0.301333	0.250805	0.0453998			40	0.1	0.0269	0.0139	0.033	0.0118	0.613208	1.02399	1.05786	0.0442919
40	0.1	0.0241	0.0204	0.0397	0.0137	0.142308	0.237638					40	0.1	0.0282	0.0142	0.0328	0.0117	0.663507	1.10798
40	0.1	0.0237	0.0203	0.0404	0.0138	0.12782	0.213444					40	0.1	0.0269	0.0143	0.0319	0.0117	0.623762	1.04161
45	0.1	0.0332	0.0205	0.0901	0.0139	0.166667	0.278315	0.283439	0.0244637			45	0.1	0.0532	0.0172	0.0327	0.0105	1.62162	2.70793	2.78231	0.0819269
45	0.1	0.0348	0.0208	0.0888	0.0134	0.185676	0.310059					45	0.1	0.0564	0.0176	0.034	0.0106	1.65812	2.76887
45	0.1	0.0329	0.0209	0.0903	0.0138	0.156863	0.261943					45	0.1	0.0565	0.018	0.0328	0.0104	1.71875	2.87012
53	0.1	0.0349	0.0112	0.0244	0.0185	4.01695	6.70786	6.72085	0.157689			53	0.1	0.1013	0.0135	0.0457	0.0163	2.98639	4.98695	5.32252	0.44551
53	0.1	0.0351	0.0111	0.0251	0.019	3.93443	6.57005					53	0.1	0.1007	0.0131	0.0411	0.016	3.49004	5.82798
53	0.1	0.0348	0.0113	0.0246	0.0189	4.12281	6.88463					53	0.1	0.1033	0.0132	0.0451	0.0159	3.08562	5.15264
69	0.1	0.0963	0.013	0.0387	0.0188	4.18593	6.99004	6.79388	0.174571			69	0.1	0.1675	0.0159	0.0496	0.0179	4.78233	7.98597	7.85989	0.11967
69	0.1	0.0964	0.0131	0.0389	0.018	3.98565	6.65558					69	0.1	0.1655	0.0161	0.0502	0.018	4.63975	7.74787
69	0.1	0.0967	0.0132	0.0393	0.0186	4.03382	6.73602					69	0.1	0.1644	0.0164	0.0497	0.0182	4.69841	7.84583
75	0.1	0.1002	0.0122	0.0489	0.018	2.8479	4.75567	4.85264	0.13282			75	0.1	0.1715	0.0137	0.107	0.015	1.71522	2.86422	3.11621	0.284613
75	0.1	0.1004	0.0119	0.0487	0.0179	2.87338	4.79822					75	0.1	0.1699	0.0138	0.1004	0.0152	1.83216	3.0595
75	0.1	0.101	0.0123	0.0473	0.0177	2.99662	5.00402					75	0.1	0.1705	0.0136	0.0917	0.0152	2.05098	3.42491

## Sheet: L-ascorbic acid
Control	weight	absorbance	content（mg/l）	concentration（mg/100gFW)	Mean	SD			500 μM ABA	weight	absorbance	content（mg/l）	concentration（mg/100gFW)	Mean	SD
40	0.1	0.153	28.0351	140.175	141.345	1.33993			40	0.1	0.197	35.7544	178.772	178.772	1.82602
40	0.1	0.154	28.2105	141.053					40	0.1	0.193	35.0526	175.263
40	0.1	0.156	28.5614	142.807					40	0.1	0.194	35.2281	176.14
45	0.1	0.147	26.9825	134.912	131.111	3.321			45	0.1	0.148	27.1579	135.789	134.62	2.02579
45	0.1	0.14	25.7544	128.772					45	0.1	0.144	26.4561	132.281
45	0.1	0.141	25.9298	129.649					45	0.1	0.148	27.1579	135.789
53	0.1	0.137	25.2281	126.14	122.339	3.54513			53	0.1	0.24	43.2982	216.491	220	3.50877
53	0.1	0.132	24.3509	121.754					53	0.1	0.248	44.7018	223.509
53	0.1	0.129	23.8246	119.123					53	0.1	0.244	44	220
69	0.1	0.138	25.4035	127.018	124.386	2.63158			69	0.1	0.186	33.8246	169.123	171.462	2.20755
69	0.1	0.132	24.3509	121.754					69	0.1	0.191	34.7018	173.509
69	0.1	0.135	24.8772	124.386					69	0.1	0.189	34.3509	171.754
75	0.1	0.164	29.9649	149.825	155.088	5.75214			75	0.1	0.173	31.5439	157.719	156.842	2.32083
75	0.1	0.169	30.8421	154.211					75	0.1	0.169	30.8421	154.211
75	0.1	0.177	32.2456	161.228					75	0.1	0.174	31.7193	158.596
standard curve
content(μg)	absrbance
0	0
10	0.046
20	0.102
30	0.167
40	0.226
50	0.277
60	0.341

## Sheet: Souble protein
Control	weight	absorbance	content（mg/l）	concentration（mg/100gFW)	Mean	SD			500 μM ABA	weight	absorbance	content（mg/l）	concentration（mg/100gFW)	Mean	SD	Mean	SD
40	0.4	0.3933	102.76	0.2569	0.252167	0.00410041			40	0.2	0.3407	81.72	0.4086	0.408533	0.0129001
40	0.4	0.3861	99.88	0.2497					40	0.2	0.3471	84.28	0.4214
40	0.4	0.3863	99.96	0.2499					40	0.2	0.3342	79.12	0.3956
45	0.4	0.3912	101.92	0.2548	0.245333	0.00925761			45	0.3	0.4039	107	0.356667	0.352311	0.00777613
45	0.4	0.3813	97.96	0.2449					45	0.3	0.3939	103	0.343333
45	0.4	0.3727	94.52	0.2363					45	0.3	0.4041	107.08	0.356933
53	0.4	0.454	127.04	0.3176	0.3118	0.0052144			53	0.2	0.3856	99.68	0.4984	0.490933	0.0072148
53	0.4	0.4439	123	0.3075					53	0.2	0.3816	98.08	0.4904
53	0.4	0.4467	124.12	0.3103					53	0.2	0.3784	96.8	0.484
69	0.4	0.4329	118.6	0.2965	0.2949	0.00285832			69	0.2	0.4264	116	0.58	0.5454	0.0357508
69	0.4	0.433	118.64	0.2966					69	0.2	0.4102	109.52	0.5476
69	0.4	0.428	116.64	0.2916					69	0.2	0.3907	101.72	0.5086
75	0.4	0.4278	116.56	0.2914	0.2907	0.0059808			75	0.2	0.4897	141.32	0.7066	0.699933	0.00660101
75	0.4	0.4327	118.52	0.2963					75	0.2	0.4863	139.96	0.6998
75	0.4	0.4208	113.76	0.2844					75	0.2	0.4831	138.68	0.6934
standard curve
content(μg)	absrbance
20	0.1878
40	0.2317
60	0.2876
80	0.3381
100	0.3836

## Sheet: soluble dietary fiber
	Control			500 μM ABA
	content	SD		content	SD
40	0.3886	0.051962		0.546167	0.005774
45	0.3962	0.045826		0.339733	0.061101
53	0.271633	0.092916		0.468267	0.058595
69	0.517733	0.015275		0.263833	0.049329
75	0.3539	0.043589		0.3599	0.104403

## Sheet: flavonoid
Control	weight	absorbance	content（mg/l）	concentration（mg/100gFW)	Mean	SD			500 μM ABA	weight	absorbance	content（mg/l）	concentration（mg/100gFW)	Mean	SD
40	0.1	0.313	168.5	0.561667	0.622778	0.0887924			40	0.1	0.178	93.5	0.311667	0.32216	0.0136502
40	0.1	0.324	174.611	0.582037					40	0.1	0.181	95.1667	0.317222
40	0.1	0.401	217.389	0.72463					40	0.1	0.192	101.278	0.337593
45	0.1	0.259	138.5	0.461667	0.461667	0.0525199			45	0.1	0.136	70.1667	0.233889	0.26784	0.0325174
45	0.1	0.263	140.722	0.469074					45	0.1	0.156	81.2778	0.270926
45	0.1	0.31	166.833	0.556111					45	0.1	0.171	89.6111	0.298704
53	0.1	0.127	65.1667	0.217222	0.237593	0.0305976			53	0.1	0.197	104.056	0.346852	0.355494	0.00770987
53	0.1	0.13	66.8333	0.222778					53	0.1	0.203	107.389	0.357963
53	0.1	0.157	81.8333	0.272778					53	0.1	0.205	108.5	0.361667
69	0.1	0.127	65.1667	0.217222	0.21784	0.00282875			69	0.1	0.196	103.5	0.345	0.347469	0.00282875
69	0.1	0.126	64.6111	0.21537					69	0.1	0.197	104.056	0.346852
69	0.1	0.129	66.2778	0.220926					69	0.1	0.199	105.167	0.350556
75	0.1	0.125	64.0556	0.213519	0.214753	0.00748417			75	0.1	0.163	85.1667	0.283889	0.282654	0.00748417
75	0.1	0.13	66.8333	0.222778					75	0.1	0.158	82.3889	0.27463
75	0.1	0.122	62.3889	0.207963					75	0.1	0.166	86.8333	0.289444
standard curve
content(μg)	absrbance
0	0
40	0.09
80	0.161
120	0.234
160	0.306
200	0.371

[truncated: 8 more sheets: physiological index, TA, Glucose, fructose, fatty acids, phytohormones, Correlation analysis, Antioxidant activity]
